# Supplementary material for: The influence of collection method on paleoecological datasets: In-place versus surface-collected fossil samples in the Pennsylvanian Finis Shale, Texas, USA
Source: PLoS One. 2020 Feb 11;15(2):e0228944. doi: 10.1371/journal.pone.0228944 (PMC7012410; doi:10.1371/journal.pone.0228944)
Supplement: S1 Table — Only articles on fossil aquatic macroinvertebrates using field-collected material are included. “X” indicates that the category applies to the article. A question mark “?” indicates that the collection method was not explicitly stated in the text but was inferred based on other information from the article. (XLSX) [file pone.0228944.s001.xlsx]

## Sheet: Appendix 1
						Article Topic				Collection Method			Lithology
Journal	Year	Vol. (Issue)	Pages	Authors	Title	Comm. Paleo-ecology	Biotic Interact.	Taph./ preserv.	Other focus	Pickup	Slab/ section	Bulk sed.	Unknown/ meta-morphic	Carbonate	Silici-/ volcani-clastic	Clastic + carbonate
Paleobiol.	2018	44(1)	40-57	Mitchell EG, Butterfield NJ	Spatial analyses of Ediacaran communities at Mistaken Point				X		X				X
Paleobiol.	2017	43(4)	550-568	Zaton M et al.	Temporal dynamics of encrusting communities during the Late Devonian: a case study from the Central Devonian Field, Russia	X				X				X
Paleobiol.	2017	43(3)	343-364	Mihaljevic M et al.	Identifying patterns and drivers of coral diversity in the Central Indo-Pacific marine biodiversity hotspot				X	?	?			X
Paleobiol.	2016	42(3)	394-409	Leonard-Pingel JS, Jackson JBC	Drilling predation increased in response to changing environments in the Caribbean Neogene		X					X			X
Paleobiol.	2016	42(3)	410-425	Jenkins CE, Holland SM	Continental-scale biogeographic variation: provinces versus gradients in the Upper Ordovician of Laurentia	X						X				X
Paleobiol.	2016	42(2)	257-268	Chiba T, Sato S	Climate-mediated changes in predator-prey interactions in the fossil record: a case study using shell-drilling gastropods from the Pleistocene Japan Sea		X					X			X
Paleobiol.	2015	41(4)	592-609	Barclay KM et al.	Mapping sclerobiosis: a new method for interpreting the distribution, biological implications, and paleoenvironmental significance of sclerobionts on biotic hosts		X			X						X
Paleobiol.	2014	40(3)	398-416	Belanger CL, Villarosa Garcia M	Differential drivers of benthic foraminiferal and molluscan community composition from a multivariate record of early Miocene environmental change	X						X			X
Paleobiol.	2014	40(1)	14-23	Salamon MA et al.	Trends in shell fragmentation as evidence of mid-Paleozoic changes in marine predation		X			?						X
Paleobiol.	2014	40(1)	50-69	Zhao F et al.	Diversity and species abundance patterns of the Early Cambrian (Series 2, Stage 3) Chengjiang Biota from China	X					X				X
Paleobiol.	2014	40(1)	113-129	Wang Y et al.	Quantifying the process and abruptness of the end-Permian mass extinction				X		?					X
Palaios	2018	33(8)	393-402	Cohen et al	Geochemistry, clay mineralogy, and taphonomy of the fossil-rich butter shales			X		X					X
Palaios	2018	33(6)	237-255	Toscano AG et al.	Taphonomy and paleoecology of Lower Cretaceous oyster mass occurrences from west-central Argentina and evolutionary paleoecology of gregariousness in oysters			X		?	?				X
Palaios	2018	33(6)	266-281	Foster WJ et al.	Paleoecological analysis of benthic recovery after the late Permian mass extinction event in eastern Lombardy, Italy				X		X					X
Palaios	2018	33(1)	36-46	Meyer MB et al.	A Late Ordovician planktic assemblage with exceptionally preserved soft-bodied problematica from the Martinsburg Formation, Pennsylvania		X				X				X
Palaios	2017	32(12)	750-761	Pates S et al.	Quantitative analysis of repaired and unrepaired damage to trilobites from the Cambrian (Stage 4, Drumian) Iberian Chains, NE Spain		X				X				X
Palaios	2017	32(12)	762-768	Thomka JR, Brett CE	Insights into the taxonomy and paleoecology of the "bead bed" crinoid (Echinodermata: Crinoidea) based on new material from the lower Silurian Brassfield Formation of east-central Kentucky				X		X					X
Palaios	2017	32(10)	639-646	Daley GM	Diversity and faunal composition in shell fragments			X				X			X
Palaios	2017	32(9)	584-599	Kroger B et al.	The reengineering of reef habitats during the Great Ordovician Biodiversification Event	X					X			X
Palaios	2017	32(9)	600-619	Broce JS, Schiffbauer JD	Taphonomic analysis of Cambrian vermiform fossils of Utah and Nevada, and implications for the chemistry of Burgess Shale-type preservation			X		X						X
Palaios	2017	32(8)	491-505	Key MM et al.	Bryozoan epibiosis on fossil crabs: a rare occurrence from the Miocene of Iran		X			?				X
Palaios	2017	32(5)	271-277	Johnson EH et al.	What can we learn from all those pieces? Obtaining data on drilling predation from fragmented high-spired gastropod shells		X					X			X
Palaios	2017	32(4)	218-230	Kato M et al.	Paleoecology of echinoderms in cold seep environments revealed by isotope analysis in the Late Cretaceous Western Interior Seaway				X	?					X
Palaios	2017	32(4)	238-249	Becker-Kerber B et al.	Geobiological and diagenetic insights from Malvinokaffric Devonian biota (Chapada Group, Parana Basin, Brazil): Paleobiological and paleoenvironmental implications			X		?					X
Palaios	2017	32(3)	153-157	Mironenko AA	Siphuncle soft-parts in the Upper Jurassic ammonite Kachpurites fulgens			X		?			X
Palaios	2017	32(3)	166-180	Milam MJ et al.	Taphonomy of an Ordovician crinoid lagerstatte from Kentucky			X			X				X
Palaios	2016	31(12)	577-591	Maguire EP et al.	Distal volcanic ash deposits as a cause for mass kills of marine invertebrates during the Miocene in northern Patagonia, Argentina			X			?				X
Palaios	2016	31(11)	564-575	Dominguez JG et al.	Time-averaging and stratigraphic resolution in death assemblages and Holocene deposits: Sydney Harbours molluscan record			X				X	X
Palaios	2016	31(10)	453-462	Meyer DL et al.	Inverted trilobites: key to complex preservation of an organically textured surface in offshore siliciclasti mudstone and carbonate facies: Kope Formation (Upper Ordovician), Kenton County, Kentucky, USA			X			X					X
Palaios	2016	31(9)	405-420	Monferran MD et al.	Spinicaudatans from the Upper Jurassic of Argentina and their paleoenvironments				X	X						X
Palaios	2016	31(7)	339-346	Gastaldo RA	New paleontological insights into the Emsian-Eifelian Trout Valley Formation, Baxter State Park's Scientific Forest Management Area, Aroostock County, Maine	X				X					X
Palaios	2016	31(6)	291-301	Meehan KC, Landman NH	Faunal associations in cold-methane seep deposits from the Upper Cretaceous Pierre Shale, South Dakota	X				?						X
Palaios	2016	31(6)	302-318	Brady M	Middle to Upper Devonian skeletal concentrations from carbonate-dominated settings of North America: investigating the effects of bioclas input and burian rates across multiple temporal and spatial scales				X		X			X
Palaios	2016	31(6)	319-326	Johnson CC et al.	Paleoecological significance of malacofauna, Olduvai Gorge, Tanzania				X	?					X
Palaios	2016	31(4)	125-140	Brandano M et al.	Progressive deterioration of trophic conditions in a carbonate ramp environment: the Lithothamnion Limestone, Majella Mountain (Tortonian-early Messinian, Central Apennines, Italy)				X	?				X
Palaios	2016	31(4)	141-160	Ritterbush KA et al.	Post-extinction biofacies of the first carbonate ramp of the Early Jurassic (Sinemurian) in NE Panthalassa (New York Canyon, Nevada, USA)	X					X					X
Palaios	2016	31(4)	190-202	Tackett LS, Bottjer DJ	Paleoecological succession of Norian (Late Triassic) benthic fauna in eastern Panthalassa (Luning and Gabbs Formations, west-central Nevada)	X						X		X
Palaios	2016	31(3)	55-70	Dattilo BF et al.	Giants among micromorphs: were Cincinnatian (Ordovician, Katian) small shelly phosphatic faunas dwarfed?			X			X	X	X
Palaios	2016	31(2)	41-54	Luci L et al.	Sclerobionts, shell morphology and biostratinomy on ammonites: two Early Cretaceous cases from the Neuquen Basin, Argentina		X			?						X
Palaios	2015	30(12)	810-817	Meadows CA et al.	Drill holes in the irregular echinoid, Fibularia, from the Oligocene of New Zealand		X					X		X
Palaios	2015	30(12)	827-835	Toth LT et al.	A new record of the late Pleistocene coral Pocillopora palmata from the Dry Tortugas, Florida Reef Tract, USA				X		X			X
Palaios	2015	30(10)	758-770	Bassi D et al.	Paleoecological dynamics of shallow-water bivalve carpets from a Lower Jurassic lagoonal setting, northeast Italy				X		X			X
Palaios	2015	30(9)	645-654	Price GD et al.	Isotopic analysis of Jurassic (Callovian) mollusks from the Christian Malford Lagerstatte (UK): implications for ocean water temperature estimates based on belemnoids				X	?					X
Palaios	2015	30(9)	668-679	Laborda-Lopez C et al.	Surviving metamorphism: taphonomy of fossil assemblages in marble and calc-silicate schist			X			?		X
Palaios	2015	30(8)	620-626	Pruss SB et al.	Taphonomic bias of selective silicification revealed by paired petrographic and insoluble residue analysis			X				X		X
Palaios	2015	30(5)	353-361	Dick DG	An ichthyosaur carcass-fall community from the Posidonia Shale (Toarcian) of Germany	X						?			X
Palaios	2015	30(5)	373-387	Mancosu A, Nebelsick JH	The origin and paleoecology of clypeasteroid assemblages from different shelf settings of the Miocene of Sardinia, Italy			X	X		X					X
Palaios	2015	30(5)	388-402	Erthal F et al.	Multistep taphonomic alterations in fluvial mollusk shells: a case study in the Touro Passo Formation (Pleistocene-Holocene), southern Brazil			X				X			X
Palaios	2015	30(4)	248-257	Florencia Pisano M et al.	Taphonomic signatures in concentrations of Heleobia Stimpson, 1865 from Holocene deposits of the Salado River basin, Buenos Aires, Argentina: their utility in paleoenvironmental reconstructions			X				X			X
Palaios	2015	30(4)	294-303	Tapanila L et al.	Paradoc of drilled Devil's Toenails: taphonomic mixing obscures Cretaceous drilling predation in Utah oysters		X			X					X
Palaios	2015	30(3)	169-180	Larmagnat S, Neuweiler F	Taphonomic filtering in Ordovician bryozoan carbonate mounds, Trenton Group, Montmorency Falls, Quebec, Canada			X			X			X
Palaios	2015	30(1-2)	66-82	Warter V et al.	Late Miocene seasonal to subdecadal climate variability in the Indo-West Pacific (East Kalimentan, Indonesia) preserved in giant clams				X	X				X
Palaios	2015	30(1-2)	109-115	Di Martino E et al.	Bryozoan diversity in the Miocene of the Kutai Basin, East Kalimantan, Indonesia				X	X		X				X
Palaios	2015	30(1-2)	116-127	Kusworo A et al.	Diversity and paleoecology of Miocene coral-associated mollusks from East Kalimantan (Indonesia)	X				X		X	X
Palaios	2015	30(1-2)	128-149	Santodomingo N et al.	A diverse patch reef from turbid habitats in the middle Miocene (East Kalimantan, Indonesia)				X	X		X				X
Palaios	2014	29(12)	652-668	Ritterbush KA et al.	New evidence on the role of siliceous sponges in ecology and sedimentary facies development in eastern Panthalassa following the Triassic-Jurassic mass extinction				X	X	X	X		X
Palaios	2014	29(8)	431-448	Vrazo MB et al.	A new eurypterid lagerstatte from the upper Silurian of Pennsylvania				X	X	X				X
Palaios	2014	29(6)	277-294	McMullen SK et al.	The occurrence of vertebrate and invertebrate fossils in a sequence stratigraphic context: the Jurassic Sundance Formation, Bighorn Basin, Wyoming, USA	X					X					X
Palaios	2014	29(3)	95-100	Hong J et al.	Tales from the crypt: early adaptation of cryptobiontic sessile metazoans	X					X			X
Palaios	2014	29(3)	129-136	Wang W et al.	Exceptional preservation of macrofossils from the Ediacaran Lantian and Miaohe biotas, South China			X		X					X
Palaios	2014	29(2)	55-73	Baeza-Carratala JF et al.	Evaluating taphonomic bias in a storm-disturbed carbonate platform: effects of compositional and environmental factors in Lower Jurassic brachiopod accumulations (eastern Subbetic basin, Spain)			X		?	?			X
Palaios	2014	29(2)	74-85	Smrecak TA, Brett CE	Establishing patterns in sclerobiont distribution in a late Ordovician (Cincinnatian) depth gradient: toward a sclerobiofacies model				X	X						X
P3	2018	511	168-187	Broussard DR et al.	Depositional setting, taphonomy and geochronology of new fossil sites in the Catskill Formation (Upper Devonian) of north-central Pennsylvania, USA, including a new early tetrapod fossil	X					?				X
P3	2018	511	218-231	Hyzny M at al.	Taphonomy of ghost shrimps (Decapoda: Axiidae: Callianassidae) associated with their burrows within a middle Miocene mud volcano complex of Persian (Arabian) Gulf, Kuwait			X			X					X
P3	2018	511	352-363	Milano S et al.	Environmental conditions framing the first evidence of modern humans at Tam Pa Ling, Laos: A stable isotope record from terrestrial gastropod carbonates				X		?				X
P3	2018	511	606-619	Pineda-Salgado G et al.	Sclerobionts on biogeneic substrates from the Monte Leon Formation (lower Miocene) in Santa Cruz Province, Argentian: Taphonomic and paleoenvironmental considerations		X					X			X
P3	2018	508	35-47	Satolli S et al.	The Lower Toarcian Serrone Marls (Northern Apennines, Italy): A 3.5Myr record of marl deposition in the aftermath of the T-OAE				X		X			X
P3	2018	508	48-58	Kouraiss K et al.	X-ray microtomography applied to fossils preserved in compression: Palaeoscolescid worms from the Lower Ordovician Fezouata Shale			X			?				X
P3	2018	508	188-201	Posenato R et al.	Palaeoecology of Chondrodonta (Bivalvia) from the lower Aptian (Cretaceous) Apulia Carbonate Platform (Gargano Promontory, southern Italy)				X		X			X
P3	2018	507	129-144	O'Dogherty L et al.	Carbon-isotope stratigraphy and pelagic biofacies of the Middle-Upper Jurassic transition in the Tethys-Central Atlantic connection				X		?			X
P3	2018	506	1-11	Perera SN, Stigall AL	Identifying hierchical spatial patterns within paleocommunities: An example from the Upper Pennsylvanian Ames Limestone of the Appalachian Basin	X					X			X
P3	2018	506	48-69	Sant K et al.	Magneto-biostratigraphy and paleoenvironments of the Miocene freshwater sediments of the Sarajevo-Zenica Basin				X			?				X
P3	2018	506	84-100	Mendonca SE et al.	Analyzing trends in tropical Devonian brachiopod communities during environmental change in the Waterways Formation of northern Alberta	X				X	X			X
P3	2018	506	242-249	Garcia Joral F et al.	Changes in brachiopod body size prior to the Early Toarcian (Jurassic) Mass Extinction				X	?	?					X
P3	2018	505	100-119	Ying T et al.	Oligocene fossil assemblages from Lake Nanning (Yongning Formation; Nanning Basin, Guangxi Province, SE China): Biodiversity and evolutionary implications	X				X					X
P3	2018	505	150-166	Chang S et al.	New probable cnidarian fossils from the lower Cambrian of the Three Gorges area, South China, and their ecological implications				X	?						X
P3	2018	505	256-264	Schmidt-Neto H et al.	Bioerosion in shells from the Early Permian Rio Bonito Formation, Brazil: Taphonomic, paleobiologic, and paleoecological implications			X		X					X
P3	2018	503	1-12	Bonuso N et al.	Pioneer reef communities within a Middle Triassic (Anisian) to Upper Triassic (Carnian) mixed carbonate-siliciclastic ramp system from the Star Peak Group, South Canyon, central Nevada	X					X			X
P3	2018	498	99-114	McLoughlin S et al.	Did mangrove communities exist in the Late Cretaceous of the Kristianstad Basin, Sweden?	X						X			X
P3	2018	497	105-116	Krol JJ et al.	Massive tabulates in competition for space: A case study from Aferdou el Mrakib (Middle Devonian, Anti-Atlas, Morocco)		X			X				X
P3	2018	496	1-17	Frey L et al.	Late Devonian and Early Carboniferous alpha diversity, ecospace occupation, vertebrate assemblages and bio-events of southeastern Morocco	X				X	X				X
P3	2018	496	205-224	Slattery JS et al.	Do marine fauna track lithofacies? Faunal dynamics in the Upper Cretaceous Pierre Shale, Western Interior, USA	X				X		X			X
P3	2018	495	24-41	Zhang L et al.	The link between metazoan diversity and paleo-oxygenation in the early Cambrian: An integrated palaeontological and geochemical record from the Three Gorges Region of South China	X					?					X
P3	2018	495	72-86	Zheng L et al.	Distinguishing coral reef facies from coral-bearing open platform facies: Examples from the Ordovician Ordos Basin, Northwest China				X		X			X
P3	2018	492	1-9	Wright VP et al.	Testing whether early diagenesis of skeletal carbonate is different in non-marine settings: Contrasting styles of molluscan preservation in the Upper Jurassic of Portugal			X			?			X
P3	2018	492	126-133	Hong J et al.	The earliest evolutionary link of metazoan bioconstruction: Laminar stromatoporoid-bryozoan reefs from the Middle Ordovician of Korea				X		X			X
P3	2018	490	252-268	Baeza-Carratala JF et al.	Arab-Madagascan brachiopod dispersal along the North-Gondwana paleomargin towards the Western Tethys Ocean during the Early Toarcian (Jurassic)				X	?						X
P3	2018	490	293-304	Vernhet E et al.	Reworking processes and deposits in coral reefs during (very) high-energy events: Example from a Pleistocene coral formation (125 ka), La Desirade Island, Lesser Antilles			X			X			X
P3	2018	490	404-414	Pruden MJ et al.	The effects of predation on the preservation of ontogenetically young individuals		X			?						X
P3	2018	490	533-545	Kolodziej B et al.	Platy corals from the Middle Triassic of Upper Silesia, Poland: Implications for photosymbiosis in the first scleractinians				X		X			X
P3	2018	489	1-14	Zhang Z-l et al.	A hyolithid without helens preserving the oldest hyolith muscle scars; palaeobiology of Paramicrocornus from the Shujingtuo Formation (Cambrian Series 2) of South China				X			X		X
P3	2018	489	117-128	Mironenko A, Gulyaev D	Middle Jurassic ammonoid jaws (anaptychi and rhynchaptychi) from Dagestan, North Caucasus, Russia				X	X					X
P3	2018	489	261-271	Posenato R et al.	Taphonomy and evolution of Lower Jurassic lithiotid bivalve accumulations in the Apennine Carbonate Platform (southern Italy)			X		X				X
