# Supplementary material for: The influence of collection method on paleoecological datasets: In-place versus surface-collected fossil samples in the Pennsylvanian Finis Shale, Texas, USA
Source: PLoS One. 2020 Feb 11;15(2):e0228944. doi: 10.1371/journal.pone.0228944 (PMC7012410; doi:10.1371/journal.pone.0228944)
Supplement: S2 Table — Raw abundance counts for all samples and genera used in the analyses. (XLSX) [file pone.0228944.s002.xlsx]

## Sheet: data
							Foraminifera	Porifera	Bryozoa	Bryozoa	Bryozoa	Bryozoa	Cnidaria	Cnidaria	Cnidaria	Echinodermata	Echinodermata	Echinodermata	Conularia	Polyplacophora	Cephalopoda	Cephalopoda	Cephalopoda	Cephalopoda	Cephalopoda	Cephalopoda	Cephalopoda	Cephalopoda	Scaphopoda	Scaphopoda	Bivalvia	Bivalvia	Bivalvia	Bivalvia	Bivalvia	Bivalvia	Bivalvia	Bivalvia	Bivalvia	Bivalvia	Bivalvia	Bivalvia	Bivalvia	Bivalvia	Bivalvia	Bivalvia	Bivalvia	Bivalvia	Bivalvia
Mo/Yr	Locality	Sub-loc	Type	Sample	Height (m)	Collector (sfc)	fusilinid	sponge	encrusting bryozoans	fenestrate bryozoans	Round Bryozoans	stick bryozoans	Lophophyllidium	other rugose	Syringopora	crinoid columnals	crinoid pieces	echinoid pieces	conulariid	Chiton	Mooreceras	Brachycycloceras	Metacoceras	Domatoceras	Liroceras	Gonioloboceras	Eoasianites	Agathiceras	Plagioglypta	Prodentalium	Palaeoneilo	Phestia	Nuculopsis (whole)	Nuculopsis (left)	Nuculopsis (right)	Astartella varica (whole)	Astartella var. (left)	Astartella var. (right)	Astartella concentrica (whole)	Astartella conc. (left)	Astartella conc. (rigth)	Schizodus	Wilkingia	Permophorus	Edmondia	Aviculopecten	Pernopecten	Pteronites	Myalina
D15	Jacksboro	Caus	Sfc	S1	2	JB	4	x	x	X	0	X	9	0	0	X	X	x	0	0	x	0	0	0	0	0	0	0	0	0	0	2	0	0	0	0	0	1	7	0	0	0	0	0	0	0	0	0	0
D15	Jacksboro	Caus	Sfc	S1	2	LM	2	x	x	x	0	x	25	0	x	x	x	x	0	0	x	0	1	1	2	0	0	0	0	0	1	0	2	0	0	0	1	0	7	0	0	0	0	0	0	0	0	0	0
D15	Jacksboro Spillway	Caus	Sfc	S1	2	ES	26	x	x	x	0	x	24	5	x	x	x	x	1	0	1	0	1	0	0	0	0	0	0	0	4	5	4	0	0	0	1	0	12	0	1	0	0	0	0	0	0	0	0
D15	Jacksboro Spillway	Caus	Sfc	S1	2	RH	5	0	x	x	0	0	1	0	x	x	x	x	0	0	x	0	1	0	0	0	0	0	0	0	2	3	1	0	0	0	0	0	0	0	0	0	0	0	0	0	0	0	0
D15	Jacksboro	Spil E	Sfc	S1	0	ES	9	x	x	x	0	x	6	1	x	x	x	x	0	0	x	0	1	0	1	0	0	0	1	0	12	1	4	0	0	0	0	0	6	4	5	0	0	0	0	0	0	1	0
D15	Jacksboro Spillway	Spil E	Sfc	S1	0	RH	3	x	x	0	0	0	7	0	x	x	0	0	0	0	x	0	1	0	1	1	0	0	0	0	1	5	2	0	0	1	0	0	5	0	1	0	0	0	0	0	0	0	0
D15	Jacksboro Spillway	Spil E	Sfc	S1	0	LM	2	0	x	x	x	0	13	0	x	x	0	0	0	0	x	0	0	0	1	1	0	0	0	0	9	1	1	0	0	0	0	0	13	9	5	0	0	0	0	2	0	0	0
D15	Jacksboro	Spil E	Sfc	S2	1	ES	8	x	x	x	0	x	15	2	x	x	x	x	0	0	x	0	1	1	0	1	0	0	1	0	10	3	7	0	0	0	1	0	9	1	0	0	0	1	0	0	0	0	1
D15	Jacksboro	Spil E	Sfc	S2	1	LM	3	x	x	x	x	x	13	1	x	x	0	0	0	0	x	1	1	0	1	0	0	0	0	0	9	2	3	0	0	3	3	1	0	0	1	0	0	0	0	0	0	0	0
D15	Jacksboro Spillway	Spil E	Sfc	S2	1	RH	6	x	x	x	0	x	9	0	x	x	x	0	1	0	x	1	1	1	1	0	0	0	1	0	4	0	1	0	0	0	1	1	6	3	2	1	0	0	0	0	0	0	0
D15	Jacksboro Spillway	Spil E	Sfc	S2	1	JW	0	x	x	0	0	x	6	0	x	x	x	0	1	0	x	0	0	0	0	0	0	0	0	0	1	0	1	0	0	0	0	0	0	1	0	0	0	0	0	0	0	1	0
D15	Jacksboro	Spil E	Sfc	S3	2	ES	12	x	x	x	0	x	76	0	x	x	x	x	0	1	x	1	1	0	0	0	0	0	1	0	3	0	1	0	0	1	3	4	3	0	0	0	0	0	0	0	0	0	0
D15	Jacksboro	Spil E	Sfc	S3	2	LM	3	x	x	x	x	x	25	1	x	x	x	x	0	0	x	0	1	0	0	0	0	0	1	0	2	1	2	0	0	0	1	1	0	0	0	0	0	0	0	0	0	0	0
D15	Jacksboro Spillway	Spil E	Sfc	S3	2	FF	13	x	x	x	0	x	14	0	x	x	x	x	0	0	x	0	0	0	0	0	0	0	2	0	2	2	1	0	0	0	1	0	2	1	4	0	0	0	0	0	0	1	0
D15	Jacksboro Spillway	Spil E	Sfc	S3	2	RH	3	x	x	x	0	0	11	0	x	x	x	x	0	0	x	0	1	0	0	0	0	0	1	0	0	0	0	0	0	1	1	0	0	1	0	0	0	0	0	0	0	0	0
D15	Jacksboro	SpilW	Sfc	S1	0	ES	5	x	x	x	0	x	22	0	x	x	x	x	0	0	x	1	1	1	1	1	1	1	0	1	46	5	14	0	0	1	0	0	14	16	16	0	0	0	0	1	1	2	0
D15	Jacksboro	SpilW	Sfc	S1	0	RH	6	x	x	x	0	x	16	0	x	x	0	0	0	0	x	2	1	0	2	1	1	0	1	0	11	2	5	0	0	0	0	0	7	6	3	0	0	0	0	1	0	1	0
D15	Jacksboro	SpilW	Sfc	S2	1	ES	15	x	x	x	x	x	85	5	x	x	x	x	0	0	x	1	1	0	0	1	0	0	1	0	14	3	8	0	0	0	2	2	16	5	6	0	0	1	0	0	0	2	0
D15	Jacksboro	SpilW	Sfc	S2	1	JW	3	x	x	x	x	x	37	0	x	x	x	x	0	0	x	1	1	0	0	1	0	0	1	0	3	2	1	0	0	3	0	0	0	0	0	0	1	0	0	0	0	1	0
D15	Jacksboro Spillway	SpilW	Sfc	S3	2	ES	20	x	x	x	x	x	77	3	x	x	x	x	0	0	x	0	1	0	0	0	0	0	0	1	1	2	4	0	0	5	4	4	1	1	1	1	0	0	0	0	0	0	0
D15	Jacksboro	SpilW	Sfc	S3	2	LM	1	x	x	x	0	x	5	0	x	x	X	0	0	0	0	0	1	0	0	0	0	0	0	0	1	0	0	0	0	1	0	0	0	0	0	0	0	0	0	0	0	0	0
D15	Jacksboro Spillway	SpilW	Sfc	S3	2	JB	1	x	x	x	x	x	22	0	x	x	x	0	0	0	x	0	0	0	0	0	0	0	1	1	0	2	1	0	0	0	2	1	1	0	0	0	0	0	0	0	0	0	0
D15	Jacksboro Spillway	SpilW	Sfc	S3	2	RH	1	x	x	x	x	x	15	0	x	x	x	x	0	0	x	0	x	0	0	0	0	1	0	0	0	0	0	0	0	1	0	0	0	1	1	0	0	0	0	0	0	0	0
D15	Jacksboro Spillway	Caus	InP	P3	2	NA	0	0	x	0	0	0	0	0	0	x	0	0	0	0	0	0	0	0	0	0	4	6	0	0	20	7	2	0	0	0	0	0	0	1	0	0	1	0	0	0	0	0	0
D15	Jacksboro Spillway	SpilW	InP	P3	0.4	NA	0	0	0	0	0	0	0	0	0	x	0	0	0	0	0	0	0	0	0	0	3	0	0	0	0	5	0	0	0	0	1	1	2	3	8	0	0	0	0	0	0	0	0
D15	Jacksboro Spillway	SpilW	InP	P8	1.4	NA	0	0	0	x	0	x	0	0	0	x	x	x	0	0	0	0	0	0	0	0	6	2	1	0	1	15	2	0	0	1	9	7	2	1	1	0	0	0	0	0	0	1	0
D15	Jacksboro Spillway	SpilW	InP	P13	2.4	NA	0	x	x	x	0	x	3	0	0	x	x	0	0	0	x	0	0	0	0	0	2	3	0	0	3	9	6	0	0	1	0	1	0	0	0	0	0	0	0	0	0	0	0
D15	Jacksboro Spillway	Spil E	InP	P8	1	NA	0	0	x	x	0	x	0	0	0	x	x	x	0	1	0	0	0	0	0	0	2	1	2	0	10	19	1	0	1	4	10	9	1	3	1	0	0	0	0	1	0	1	0
D15	Jacksboro Spillway	Spil E	InP	P13	2	NA	10	0	x	x	0	x	5	0	x	x	x	x	0	0	x	0	0	0	0	0	0	0	1	0	2	9	0	0	0	0	0	0	1	0	0	1	0	0	0	0	0	1	0
D15	Jacksboro Spillway	Spil E	InP	P18	3	NA	48	x	x	x	0	x	12	0	x	x	x	x	0	0	x	0	0	0	0	0	2	1	0	0	0	1	0	0	0	0	0	0	1	0	0	0	0	0	1	0	0	0	0
[truncated: 64 more columns]

## Sheet: Surface Subsamples
								Foraminifera	Porifera	Bryozoa	Bryozoa	Bryozoa	Bryozoa	Cnidaria	Cnidaria	Cnidaria	Echinodermata	Echinodermata	Echinodermata	Conularia	Polyplacophora	Cephalopoda	Cephalopoda	Cephalopoda	Cephalopoda	Cephalopoda	Cephalopoda	Cephalopoda	Cephalopoda	Scaphopoda	Scaphopoda	Bivalvia	Bivalvia	Bivalvia	Bivalvia	Bivalvia	Bivalvia	Bivalvia	Bivalvia	Bivalvia	Bivalvia	Bivalvia	Bivalvia	Bivalvia	Bivalvia	Bivalvia	Bivalvia	Bivalvia	Bivalvia
Mo/Yr	Locality	Sub-loc	Type	Sample	Height (m)	Collector (sfc)	Subsample ID	fusilinid	sponge	encrusting bryozoans	fenestrate bryozoans	Round Bryozoans	stick bryozoans	Lophophyllidium	other rugose	Syringopora	crinoid columnals	crinoid pieces	echinoid pieces	conulariid	Chiton	Mooreceras	Brachycycloceras	Metacoceras	Domatoceras	Liroceras	Gonioloboceras	Eoasianites	Agathiceras	Plagioglypta	Prodentalium	Palaeoneilo	Phestia	Nuculopsis	Astartella varica	Astartella concentrica	Schizodus	Wilkingia	Permophorus	Edmondia	Aviculopecten	Pernopecten	Pteronites	Myalina	Parallelodon (whole)	Parallelodon (left)	Parallelodon (right)	Leptodesma	Modiomorpha
D15	Jacksboro	Spil W	Sfc	S1	0	ES	QA (25%)				1	1	5	3		3	1	22	2			14										17		3
D15	Jacksboro Spillway	Spil W	Sfc	S1	0	ES	QB (25%)	1	1		1			10		1		1						9			1				1	17	1	3	7								1
D15	Jacksboro	Spil W	Sfc	S2	1	ES	QA (25%)	5	1	1	1	1	1	32		1		1	1			5								2	1	5		3	1	7
D15	Jacksboro	Spil W	Sfc	S2	1	ES	QB (25%)	4	1	1	1			27		1		1	1			5										11		1	1	2							1					1
D15	Jacksboro	Spil W	Sfc	S3	2	ES	QA (25%)	3	22	11	1			15		1		1	1			12		1							2			1	2		1
D15	Jacksboro	Spil W	Sfc	S3	2	ES	QB (25%)	3	1	1				25		1	1	1	1			5												2	5	1									1
[truncated: 55 more columns]

## Sheet: Combined
									Foraminifera	Porifera	Bryozoa	Bryozoa	Bryozoa	Bryozoa	Cnidaria	Cnidaria	Cnidaria	Echinodermata	Echinodermata	Echinodermata	Cephalopoda	Cephalopoda	Cephalopoda	Cephalopoda	Cephalopoda	Cephalopoda	Cephalopoda	Cephalopoda	Scaphopoda	Scaphopoda	Bivalvia	Bivalvia	Bivalvia	Bivalvia	Bivalvia	Bivalvia	Bivalvia	Bivalvia	Bivalvia	Bivalvia	Bivalvia	Bivalvia	Bivalvia	Rostroconcha	Gastropoda	Gastropoda	Gastropoda	Gastropoda	Gastropoda
Mo/Yr	Locality	Sub-loc	Type	Sample	Height (m)	Collector (sfc)			fusilinid	sponge	encrusting bryozoans	fenestrate bryozoans	Round Bryozoans	stick bryozoans	Lophophyllidium	other rugose	Syringopora	crinoid columnals	crinoid pieces	echinoid pieces	Mooreceras	Brachycycloceras	Metacoceras	Domatoceras	Liroceras	Gonioloboceras	Eoasianites	Agathiceras	Plagioglypta	Prodentalium	Palaeoneilo	Phestia	Nuculopsi	Astartella varica	Astartella concentrica	Schizodus	Wilkingia	Permophorus	Aviculopecten	Pernopecten	Pteronites	Parallelodon	Leptodesma	Conocardium	Straparollus	Meekospira	Pseudozygopleura	Goniasma	Orthonema
D15	Jacksboro	SpilW	Sfc	S1	0	ES		SpilWSfcS1_0.0_ES	5	1	1	1	0	1	22	0	1	1	1	1	1	1	1	1	1	1	1	1	0	1	46	5	14	1	30	0	0	0	1	1	2	1	1	0	56	7	0	0	0
D15	Jacksboro	SpilW	Sfc	S1	0	RH		SpilWSfcS1_0.0_RH	6	1	1	1	0	1	16	0	1	1	0	0	1	2	1	0	2	1	1	0	1	0	11	2	5	0	13	0	0	0	1	0	1	0	0	1	11	7	1	1	0
D15	Jacksboro	SpilW	Sfc	S2	1	ES		SpilWSfcS2_1.0_ES	15	1	1	1	1	1	85	5	1	1	1	1	1	1	1	0	0	1	0	0	1	0	14	3	8	2	22	0	0	1	0	0	2	0	4	0	32	7	2	0	0
D15	Jacksboro	SpilW	Sfc	S2	1	JW		SpilWSfcS2_1.0_JW	3	1	1	1	1	1	37	0	1	1	1	1	1	1	1	0	0	1	0	0	1	0	3	2	1	3	0	0	1	0	0	0	1	0	0	0	13	2	0	0	2
D15	Jacksboro Spillway	SpilW	Sfc	S3	2	ES		SpilWSfcS3_2.0_ES	20	1	1	1	1	1	77	3	1	1	1	1	1	0	1	0	0	0	0	0	0	1	1	2	4	9	2	1	0	0	0	0	0	4	1	0	0	0	0	0	0
D15	Jacksboro	SpilW	Sfc	S3	2	LM		SpilWSfcS3_2.0_LM	1	1	1	1	0	1	5	0	1	1	1	0	0	0	1	0	0	0	0	0	0	0	1	0	0	1	0	0	0	0	0	0	0	0	0	0	1	1	0	0	2
D15	Jacksboro Spillway	SpilW	Sfc	S3	2	JB		SpilWSfcS3_2.0_JB	1	1	1	1	1	1	22	0	1	1	1	0	1	0	0	0	0	0	0	0	1	1	0	2	1	2	1	0	0	0	0	0	0	1	1	0	4	1	0	0	0
D15	Jacksboro Spillway	SpilW	Sfc	S3	2	RH		SpilWSfcS3_2.0_RH	1	1	1	1	1	1	15	0	1	1	1	1	1	0	x	0	0	0	0	1	0	0	0	0	0	1	1	0	0	0	0	0	0	0	0	0	4	0	0	0	0
Mo/Yr	Locality	Sub-loc	Type	Sample	Height (m)	Collector (sfc)	Subsample ID		fusilinid	sponge	encrusting bryozoans	fenestrate bryozoans	Round Bryozoans	stick bryozoans	Lophophyllidium	other rugose	Syringopora	crinoid columnals	crinoid pieces	echinoid pieces	Mooreceras	Brachycycloceras	Metacoceras	Domatoceras	Liroceras	Gonioloboceras	Eoasianites	Agathiceras	Plagioglypta	Prodentalium	Palaeoneilo	Phestia	Nuculopsis	Astartella varica	Astartella concentrica	Schizodus	Wilkingia	Permophorus	Aviculopecten	Pernopecten	Pteronites	Parallelodon (whole)	Leptodesma	Conocardium	Straparollus	Meekospira	Pseudozygopleura	Goniasma	Orthonema
D15	Jacksboro	Spil W	Sfc	S1	0	ES	QA (25%)	SpilWSfcS1_0.0_ESQA				1	1	5	3		3	1	22	2	14										17		3												9	1
D15	Jacksboro Spillway	Spil W	Sfc	S1	0	ES	QB (25%)	SpilWSfcS1_0.0_ESQB	1	1		1			10		1		1				9			1				1	17	1	3	7							1				13	1
D15	Jacksboro	Spil W	Sfc	S2	1	ES	QA (25%)	SpilWSfcS2_1.0_ESQA	5	1	1	1	1	1	32		1		1	1	5								2	1	5		3	1	7										9	1
D15	Jacksboro	Spil W	Sfc	S2	1	ES	QB (25%)	SpilWSfcS2_1.0_ESQB	4	1	1	1			27		1		1	1	5										11		1	1	2						1		1		7	4
D15	Jacksboro	Spil W	Sfc	S3	2	ES	QA (25%)	SpilWSfcS3_2.0_ESQA	3	22	11	1			15		1		1	1	12		1							2			1	2		1
D15	Jacksboro	Spil W	Sfc	S3	2	ES	QB (25%)	SpilWSfcS3_2.0_ESQB	3	1	1				25		1	1	1	1	5												2	5	1							1
[truncated: 37 more columns]
